# Supplementary material for: Effect of 15 days −6° head-down bed rest on microbial communities of supragingival plaque in young men
Source: Front Microbiol. 2024 Jan 24;15:1331023. doi: 10.3389/fmicb.2024.1331023 (PMC10849213; doi:10.3389/fmicb.2024.1331023)
Supplement: Supplementary file 1 [file Table_1.XLSX]

## Sheet: Supplementary Table 1
Supplementary Table. Statistical results of data preprocessing of supragingival plaque samples
Sample Name	Raw PE	Raw Tags	Clean Tags	Effective Tags	Base(nt)	AvgLen(nt)	Q20	Q30	GC%	Effective%
A.P.1	82740	80702	78877	50339	21022971	418	98.84	95.98	52.46	60.84
A.P.2	92976	90940	88963	55248	23178742	420	98.89	96.04	51.51	59.42
A.P.3	94692	92581	90434	55157	23069428	418	98.87	96	51.6	58.25
A.P.4	83063	81119	79107	47651	19976305	419	98.8	95.85	51.05	57.37
A.P.5	85560	83701	81788	55584	23437242	422	98.88	96.01	51.52	64.96
A.P.6	83991	81908	80088	48979	20598936	421	98.85	95.93	51.9	58.31
A.P.7	93779	91300	89157	54454	22860275	420	98.9	96.07	51.81	58.07
A.P.8	96509	94532	92448	51956	21817538	420	98.94	96.15	51.7	53.84
A.P.9	97112	94867	92787	54898	22952573	418	98.91	96.1	51.33	56.53
A.P.10	94828	92830	90654	54847	22887374	417	98.92	96.14	51.32	57.84
A.P.11	91376	89546	87592	51416	21460546	417	98.89	96.07	51.61	56.27
A.P.12	96260	93987	91870	57324	23818553	416	98.91	96.12	52.44	59.55
A.P.13	90596	86803	84316	53700	22521793	419	98.74	95.68	51.88	59.27
A.P.14	83078	80393	78645	49460	20767110	420	98.93	96.22	53.14	59.53
A.P.15	94391	91733	89219	52840	22136509	419	98.77	95.74	51.95	55.98
A.P.16	83610	81042	78771	53313	22191840	416	98.77	95.82	52.47	63.76
B.P.1	74752	68760	66235	42339	17647575	417	98.81	95.86	51.59	56.64
B.P.2	95529	92917	90557	58241	24269901	417	98.84	95.97	52.28	60.97
B.P.3	76498	74753	72877	45086	18837790	418	98.81	95.86	51.6	58.94
B.P.4	80062	73385	70829	46582	19401910	417	98.96	96.27	51.18	58.18
B.P.5	83027	80860	78773	47244	19706220	417	98.84	95.95	51.78	56.9
B.P.6	92816	90208	87905	55320	23265279	421	98.8	95.79	51.85	59.6
B.P.7	84260	78944	76490	50020	20823792	416	98.84	95.98	51.68	59.36
B.P.9	91306	87388	84677	50774	21168186	417	98.67	95.37	51.85	55.61
B.P.10	96232	93440	91099	56808	23773878	418	98.78	95.81	51.84	59.03
B.P.11	95390	93219	90985	52179	21764967	417	98.84	95.95	51.97	54.7
B.P.12	97115	94523	92072	56301	23485916	417	98.81	95.9	52.19	57.97
B.P.13	94514	91645	89287	56826	23889243	420	98.8	95.89	52.84	60.12
B.P.14	91686	86436	83922	49956	20906671	419	98.89	96.13	51.77	54.49
B.P.15	85694	83855	81824	49684	20762769	418	98.83	95.93	51.36	57.98
B.P.16	84204	82155	80043	47937	19988446	417	98.84	96	51.65	56.93
C.P.1	82738	80728	78854	47995	20027820	417	98.86	96.03	52.02	58.01
C.P.2	89731	87486	85344	49782	20771007	417	98.85	95.96	51.76	55.48
C.P.3	84509	82594	80478	47854	19989116	418	98.76	95.7	51.17	56.63
C.P.4	94296	92026	89884	54424	22739778	418	98.85	95.94	51.26	57.72
C.P.5	97078	92750	89938	56248	23361529	415	98.78	95.79	52.64	57.94
C.P.6	98608	95773	93315	58957	24757493	420	98.77	95.77	52.51	59.79
C.P.7	96270	93867	91494	56908	23809039	418	98.78	95.72	52.19	59.11
C.P.8	96347	93785	91315	55117	23096418	419	98.83	95.9	52.13	57.21
C.P.9	97735	95123	92463	56257	23558859	419	98.79	95.86	51.71	57.56
C.P.10	99905	95723	93140	58683	24658378	420	98.84	95.91	52.36	58.74
C.P.11	87504	85429	83402	50351	21025078	418	98.84	95.98	51.99	57.54
C.P.12	92870	90039	88096	53044	22184288	418	98.9	96.15	52.17	57.12
C.P.13	81447	79438	77569	50128	21141033	422	98.77	95.68	53.19	61.55
C.P.14	96703	94312	92003	54936	23063339	420	98.87	96.06	52.69	56.81
C.P.15	92007	89719	87540	51726	21690969	419	98.83	95.92	51.91	56.22
C.P.16	90351	87850	85836	59242	24989790	422	98.84	95.96	52.96	65.57
D.P.1	82420	79345	76884	47114	19642780	417	98.73	95.62	51.75	57.16
D.P.2	86795	83221	80860	51269	21370832	417	98.7	95.59	52.32	59.07
D.P.3	80488	78334	76341	45914	19180897	418	98.79	95.79	51.63	57.04
D.P.4	80300	78026	75984	46570	19457080	418	98.75	95.71	51.71	58
D.P.5	88572	85563	83260	47270	19671494	416	98.76	95.77	52.03	53.37
D.P.6	63586	45278	44361	34432	13965698	406	98.04	93.99	52.39	54.15
D.P.7	90352	88039	85916	52571	21966497	418	98.82	95.91	51.81	58.18
D.P.8	95767	93010	90655	55683	23239552	417	98.8	95.82	51.74	58.14
D.P.9	89675	87014	84847	53506	22386969	418	98.83	95.9	51.22	59.67
D.P.10	82596	80263	78106	45271	18870003	417	98.77	95.77	51.39	54.81
D.P.11	73226	71283	69513	41709	17417379	418	98.74	95.66	51.31	56.96
D.P.12	83364	78817	76472	49791	20849126	419	98.81	95.86	51.56	59.73
D.P.13	77790	74559	72200	43176	18035943	418	98.74	95.65	53.38	55.5
D.P.14	85108	78552	74658	47806	19943647	417	97.68	93.14	51.85	56.17
D.P.15	85606	78766	75272	48825	20369661	417	97.64	93.02	52.53	57.03
D.P.16	77879	71251	67833	46099	19176153	416	97.64	93.07	52.85	59.19
E.P.1	73977	67963	64515	41315	17144282	415	97.65	93.13	52.06	55.85
E.P.2	78762	73569	70454	44476	18527748	417	97.85	93.55	52.09	56.47
E.P.3	76403	70869	67518	42394	17608073	415	97.76	93.33	52.08	55.49
E.P.4	73474	67627	64228	43367	18258727	421	97.53	92.87	52.6	59.02
E.P.5	91110	85372	81916	51246	21297795	416	97.92	93.64	53.06	56.25
E.P.6	81629	77307	74141	45043	18847161	418	97.99	93.83	52.59	55.18
E.P.7	94640	89569	85903	53361	22167776	415	97.9	93.67	52.06	56.38
E.P.8	93420	89258	85917	56862	23641389	416	97.95	93.73	52.11	60.87
E.P.9	87822	81800	77964	50030	21019735	420	97.87	93.47	52.75	56.97
E.P.10	85384	79613	76040	50714	21052209	415	97.8	93.43	51.43	59.4
E.P.12	91356	83919	79585	50704	21017792	415	97.64	93	52.83	55.5
E.P.13	83152	76710	73203	48086	20135245	419	97.71	93.21	52.99	57.83
E.P.14	82012	76066	72574	47072	19590874	416	97.73	93.31	52.57	57.4
E.P.15	81742	77167	74058	43132	18121587	420	97.88	93.54	52.81	52.77
E.P.16	90262	84596	80803	50016	20807281	416	97.81	93.47	51.87	55.41
